# Supplementary material for: Obesity dysregulates the pulmonary antiviral immune response
Source: Nat Commun. 2023 Oct 19;14:6607. doi: 10.1038/s41467-023-42432-x (PMC10587167; doi:10.1038/s41467-023-42432-x)
Supplement: Supplementary file 4 — Source Data [file 41467_2023_42432_MOESM4_ESM.xlsx]

## Sheet: Fig 2b
Figure 2b
NON OBESE				OBESE
Media	H1N1	H3N2	B/Flo	Media	H1N1	H3N2	B/Flo
0.145	0.2745	0.145	0.112	0.213	0.08	0.2995	0.183
0.129	0.308	0.243	0.0465	0.275	0.322	0.388	0.1775
0	0.183	0.3005	0	0.079	0.454	0.335	0.109
0.013	0.1945	0.2595	0.178	0.027	0.322	0.1125	0.487
0.449	0.7265	0.5415	0.5285	0.2275	0.2705	0.3875	0.08
0.37	0.898	0.6075	0.502	0.3965	0.555	0.3565	0.5815
0.1825	0.183	0.07	0.146	0.3005	0.02	0.315	0.08
0.176	0.1965	0.027	0.651	0.0465	0.2915	0.484	0.129
0	0	0.1095	0.08	0.4245	0.113	0.404	0.3615
0.299	0.2175	0.4035	0.154	0.17	0.2455	0.2755	0.1245
0.423	0.5815	0.6075	0.5285
0.1535	0.3355	0.3055	0.094
0.3565	0.661	0.661	0.4625

## Sheet: Fig 2c
Fig 2c
	NON OBESE			OBESE
Media	H1N1	H3N2	B/Flo	Media	H1N1	H3N2	B/Flo
8.259	10.4615	25.7915	7.6255	0.552	1.599	22.8475	30.595
10.828	8.365	28.229	10.5665	7.2025	12.818	36.4575	12.648
0	3.665	6.6875	0.306	0	1.36	37.084	0
7.363	7.772	76.239	10.3055	1.9465	11.611	10.7015	6.221
3.518	4.3145	62.733	5.4945	0	1.663	20.7835	2.7275
5.167	8.688	57.8585	4.557	1.988	4.2745	68.9345	2.8
0.877	7.213	33.2395	3.161	0.306	2.797	11.402	0.552
7.4805	4.8995	57.5565	9.675	5.9825	8.035	53.964	6.622
0	2.681	19.1145	25.011	3.7485	6.7695	59.4325	12.224
4.4105	5.9485	34.3785	11.507	0	0	78.1345	0
2.086	7.9985	18.303	5.401
0	0	12.3345	0
1.785	5.3995	28.776	8.742

## Sheet: Fig 2d
Fig 2d
NON OBESE				OBESE
Media	H1N1	H3N2	B/Flo	Media	H1N1	H3N2	B/Flo
0	0	186.954	0	0	0	454.217	0
0	0	364.854	0	0	0	582.49	0
0	0	0	0	0	0	835.288	0
0	0	757.125	0	0	0	138.128	0
0	0	441.613	0	0	0	271.66	0
0	0	1500.39	0	0	0	1150.63	0
0	0	339.595	0	0	0	112.895	0
0	0	664.287	0	0	0	544.091	0
0	0	223.3	0	0	0	660.567	0
0	0	518.499	0	0	0	1031.64	0
0	0	380.922	0
0	0	314.211	0
0	0	567.849	0

## Sheet: Fig 2e
NON OBESE				OBESE
Media	H1N1	H3N2	B/Flo	Media	H1N1	H3N2	B/Flo
21.873	61.705	189.736	104.625	21.395	95.504	223.582	99.528
14	22.698	2607.75	94.599	15.207	58.318	266.074	169.238
2.637	2.887	15.23	10.574	111.505	258.355	389.15	206.054
65.692	60.274	684.405	262.349	29.773	12.679	60.035	54.26
3.382	7.872	96.81	19.836	27.909	40.615	124.634	70.046
242.895	678.075	1310.33	803.076	10.351	46.886	194.132	54.601
10.558	33.931	124.42	85.068	4.731	31.229	38.068	15.161
32.459	50.301	230.838	141.739	77.46	159.225	566.275	343.333
183.192	285.489	700.647	547.504	47.58	138.342	266.376	140.586
27.526	102.08	238.557	96.974	9.359	29.388	83.327	44.78
27.445	56.883	104.433	139.408
18.227	122.304	104.832	128.701
10.351	22.003	70.778	77.189

## Sheet: Fig 2f
FIg 2f
NON OBESE				OBESE
Media	H1N1	H3N2	B/Flo	Media	H1N1	H3N2	B/Flo
48.011	40.398	193.159	109.406	29.636	95.331	215.867	385.012
34.777	38.8	372.722	93.988	71.263	259.144	1021.43	1355.23
25.544	35.233	181.528	374.84	154.489	218.729	365.715	248.693
64.952	65.2	1214.14	559.576	369.109	85.452	451.428	734.814
23.233	39.292	481.43	184.525	289.52	373.312	1155.76	1286.98
55.295	169.804	704.184	547.167	126.917	372.596	1580.31	485.959
119.113	323.394	944.234	1802.69	23.484	397.136	105.135	97.224
235.181	206.965	512.337	1061.43	198.721	338.413	1729.46	1077.03
195.838	296.005	1155.46	1094.93	462.85	320.036	600.284	917.546
86.303	152.71	450.99	602.325	143.379	470.393	1835.79	1868.71
304.426	456.392	1192.13	2356.8
66.375	362.523	504.414	1838.07
190.232	244.367	698.807	2934.03

## Sheet: Fig 2g
Fig 2g
NON OBESE				OBESE
Media	H1N1	H3N2	B/Flo	Media	H1N1	H3N2	B/Flo
13.545	15.097	33.936	26.625	13.443	24.229	35.147	54.98
8.479	10.346	105.037	24.561	18.808	37.058	97.898	150.291
11.58	12.721	30.88	33.92	24.017	42.026	50.05	39.186
13.898	11.773	73.25	57.977	51.621	20.199	45.946	85.9
8.343	12.613	58.154	30.213	50.709	58.231	89.458	132.643
19.441	35.566	66.647	56.281	21.994	42.109	107.434	62.452
21.138	40.532	78.989	135.619	10.848	59.94	25.396	23.643
35.524	34.487	63.882	68.334	32.507	39.29	93.604	125.821
39.554	54.165	81.279	123.164	44.748	40.02	58.591	82.589
17.907	32.023	53.621	34.392	27.73	46.587	116.55	137.511
39.351	51.291	92.22	209.506
17.056	48.021	47.946	86.669
26.345	29.442	52.685	156.852

## Sheet: Fig 3b
Fig 2g
NON OBESE				OBESE
Media	H1N1	H3N2	B/Flo	Media	H1N1	H3N2	B/Flo
2.1785	1095.29	1250.76	1729.28	0.567	544.753	557.198	0
0.875	2769.56	2524.58	1431.07	0.356	136.137	276.25	0
0	326.813	579.875	147.403	0	220.749	496.538	2436.08
3.372	805.938	702.635	777.909	0	203.196	356.963	175.903
0.672	106.313	158.87	0	0.6	146.362	418.113	176.609
0	851.064	1268.81	386.315	0	82.9265	130.989	20.322
0.31	436.252	731.37	681.472	0	0	767.279	0
0.6435	1221.99	1271.94	690.746	0	130.788	393.024	136.243
0.205	59.1865	0	0	0	37.658	93.507	34.6975
0	36.543	117.379	36.1885	0.1185	211.18	301.222	201.745
0.583	266.612	287.769	159.727	0	18.631	0	232.218
0.6005	417.619	562.101	335.786	0	160.219	0	0
0	206.768	304.339	213.874	0.2015	381.315	0	281.472
0	91.6765	539.368	958.14	0	24.6265	97.5545	94.592
2.0245	990.054	967.94	1007.65	0	0	0	0

## Sheet: Fig 3c
Fig 3c
NON-OBESE				OBESE
Media	H1N1	H3N2	B/Flo	Media	H1N1	H3N2	B/Flo
0	131.308	243.709	604.923	0	0	58.7655	0
0	347.62	384.796	436.8	0	0	33.9455	0
9.47	16.039	105.663	43.055	0	0	102.041	936.933
35.203	108.864	153.988	475.396	0	0	56.5125	10.706
0	0	1.7165		0	0	64.59	10.6855
0	49.0925	363.149	125.305	0	0	4.384	0
0	8.5335	139.706	228.948	0	0	49.499	0
0	95.354	213.27	130.292	0	9.577	123.353	24.101
7.883	27.6995	0	0	0	0	6.9525	0
0	0	23.4175	3.629	0	0	21.959	36.8065
0	25.796	71.4525	79.937	0	0	0	0
0	40.0255	205.674	123.861	0	0	0	0
0	6.0965	77.1165	119.254	0	0	0	0
0	0	134.442	200.145	0	0	0	23.374
0	75.827	147.815	294.555	0	0	0	0

## Sheet: Fig 3d
Fig 3d
NON-OBESE				OBESE
Media	H1N1	H3N2	B/Flo	Media	H1N1	H3N2	B/Flo
0	153.743	233.63	442.547	0	97.228	251.791	0
0	418.157	717.188	394.482	0	0	0	0
0	0	140.674	0	0	0	0	264.103
0	535.067	524.944	946.723	0	0	0	0
0	0	447.434		0	0	0	0
0	310.128	532.263	129.459	0	0	0	0
0	0	123.198	139.043	0	0	156.611	0
0	571.926	489.146	302.234	0	0	0	0
0	0	0	0	0	0	0	0
0	0	0	0	0	0	0	0
0	75.42	145.492	89.0925	0	0	0	0
0	238.525	495.5	184.621	0	0	0	0
0	0	0	0	0	0	0	0
0	0	135.638	228.651	0	0	0	0
0	210.24	356.043	497.972	0	0	0	0

## Sheet: Fig 3e
Fig 3e	Non- Obese															Obese
24	410.366	199.183	1147.23	164.155	544.264	344.723	258.655	360.127	66.8143	519.928	201.837	411.561	110.22			336.009	265.038	153.153	1630.64	509.594	647.51	371.658	223.946
48	347.668	328.423	286.255	313.09	1516.35	609.446	326.951	2156.66	1058.56	135.893	191.293	403.867	188.566	272.284		1346.63	250.197	74.6231	485.673	816.517	482.092	922.336	4223.51	1765.82	474.124

[truncated: 29 more sheets: Fig 3f, Fig 3g, Fig 3h, Fig 3i, Fig 3j, Fig 4f, Fig 4g, Fig 4h, Fig 5b, Fig 5c, Fig 5d, Fig 5e, Fig 5f, Fig 5g, Fig 5i, Fig 5j, Fig 6b, Fig 6c, Fig 6d, Suppl Fig 1b …]
